# Supplementary material for: Dual Roles of SIRT7 Inhibition by Oroxylin A Reprogram HSCs Fate: PRMT5 Succinylation-Driven Senescence and Ecto-Calreticulin-Dependent NK Cell Immune Clearance in Liver Fibrosis
Source: Research (Wash D C). 2025 Aug 7;8:0808. doi: 10.34133/research.0808 (PMC12329212; doi:10.34133/research.0808)
Supplement: Supplementary 1 — Figs. S1 to S3 Tables S1 and S2 [file research.0808.f1.zip]

Archive with 6 entries (6 files):
- Supplementary Fig. 1.tif
- Supplementary Fig. 2.tif
- Supplementary Fig. 3.tif
- Supplementary Fig. 6.tif
- Supplementary Fig. 8.tif
- SUPPLEMENTARY MATERIALS.docx
